# Supplementary material for: Sex differences in children's health status as measured by the Pediatric Quality of Life Inventory (PedsQL)™: cross-sectional findings from a large school-based sample in the Netherlands
Source: BMC Pediatr. 2021 Dec 18;21:580. doi: 10.1186/s12887-021-03059-3 (PMC8683815; doi:10.1186/s12887-021-03059-3)
Supplement: Supplementary file 4 — Additional file 4: Table S1. Multivariable linear regression analyses showing significant predictors of the PedsQL scales; parent proxy-reports per age category Table S2. Multivariable linear regression analyses showing significant predictors of the PedsQL scales; child self-reports per age category. [file 12887_2021_3059_MOESM4_ESM.zip]

Archive with 2 entries (2 files):
- BMCPed_Additional file 4 v2.docx
- BMCPed_Additional file 4 v3.docx
